# Supplementary material for: Ex vivo and in vivo CRISPR/Cas9 screenings identify the roles of protein N-glycosylation in regulating T-cell activation and functions
Source: eLife. 2026 Mar 20;14:RP108724. doi: 10.7554/eLife.108724 (PMC13004595; doi:10.7554/eLife.108724)
Supplement: Figure 5—source data 1. [file elife-108724-fig5-data1.zip]

Archive with 14 entries (13 files):
- Figure 5d-e source data/
- Figure 5d-e source data/Figure 5d original western blot of CD8β.jpg
- Figure 5d-e source data/Figure 5d original western blot of Igf2r.tif
- Figure 5d-e source data/Figure 5d original western blot of Itgal.tif
- Figure 5d-e source data/Figure 5d original western blot of Itgb7.tif
- Figure 5d-e source data/Figure 5d original western blot of Lnpep.tif
- Figure 5d-e source data/Figure 5d original western blot of Ly9.tif
- Figure 5d-e source data/Figure 5d original western blot of Sell.tif
- Figure 5d-e source data/Figure 5e original western blot of CD8β and Itgal.tif
- Figure 5d-e source data/Figure 5e original western blot of Igf2r.tif
- Figure 5d-e source data/Figure 5e original western blot of Itgb7.tif
- Figure 5d-e source data/Figure 5e original western blot of Lnpep.tif
- Figure 5d-e source data/Figure 5e original western blot of Ly9.tif
- Figure 5d-e source data/Figure 5e original western blot of Sell.tif
